# Supplementary material for: Preparation and Characterization of QPVA/PDDA Electrospun Nanofiber Anion Exchange Membranes for Alkaline Fuel Cells
Source: Nanomaterials (Basel). 2022 Nov 10;12(22):3965. doi: 10.3390/nano12223965 (PMC9693389; doi:10.3390/nano12223965)
Supplement: Supplementary file 1 [file nanomaterials-12-03965-s001.zip]

Archive with 1 entries (1 files):
- nanomaterials-1983702-supplementary.pdf
